# Supplementary material for: Induction of Mitochondrial Fragmentation and Mitophagy after Neonatal Hypoxia–Ischemia
Source: Cells. 2022 Apr 1;11(7):1193. doi: 10.3390/cells11071193 (PMC8997592; doi:10.3390/cells11071193)
Supplement: Supplementary file 1 [file cells-11-01193-s001.zip]

Archive with 1 entries (1 files):
- cells-1541658-supplementary.pdf
